# Supplementary material for: An Experimental Pre-Post Study on the Efficacy of Respiratory Physiotherapy in Severe Critically III COVID-19 Patients
Source: J Clin Med. 2021 May 15;10(10):2139. doi: 10.3390/jcm10102139 (PMC8156952; doi:10.3390/jcm10102139)
Supplement: Supplementary file 1 [file jcm-10-02139-s001.zip]

Archive with 1 entries (1 files):
- jcm-1217330-supplementary.pdf
